# Supplementary material for: Changes in operation of postural networks in rabbits with postural functions recovered after lateral hemisection of the spinal cord
Source: J Physiol. 2022 Dec 18;601(2):307–34. doi: 10.1113/JP283458 (PMC9840688; doi:10.1113/JP283458)
Supplement: Supplementary file 3 — Supporting information [file TJP-601-307-s002.xls]

## Sheet: Fig. 4
		Supporting information for n>30
Figure 4A		Zone 1		Figure 4B		Zone 1		Figure 4C		Zone 1		Figure 4D		Zone 1
F-neurons		Zone 2		F-neurons		Zone 2		F-neurons		Zone 2		F-neurons		Zone 2
Mean frequency		Zone 3		Depth of modulation		Zone 3		Burst frequency		Zone 3		interburst frequency		Zone 3
Control	Acite LHS			Control	Acite LHS			Control	Acite LHS			Control	Acite LHS
	Intact side				Intact side				Intact side				Intact side
18.77	16.315			36.56	3.41			37.05	18.02			0.49	14.61
20.73	5.305			36.08	10.61			38.77	10.61			2.69	0
20.005	11.795			39.77	18.19			39.89	20.89			0.12	2.7
7.625	13.6			1.07	27.2			8.16	27.2			7.09	0
8.67	2.12			17.34	4.24			17.34	4.24			0	0
17.97	2.61			4.14	3.82			20.04	4.52			15.9	0.7
6.55	12.165			10.08	8.81			11.59	16.57			1.51	7.76
6.34	5.275			12.68	8.39			12.68	9.47			0	1.08
17.785	3.57			16.59	5.1			26.08	6.12			9.49	1.02
19.2	12.4			8.78	19.22			23.59	22.01			14.81	2.79
10.15	1.73			19.58	2.26			19.94	2.86			0.36	0.6
11.735	6.495			23.11	12.67			23.29	12.83			0.18	0.16
12.765	3.745			22.03	6.35			23.78	6.92			1.75	0.57
14.88	2.03			23.54	2.56			26.65	3.31			3.11	0.75
4.02	4.905			4.34	9.81			6.19	9.81			1.85	0
0.62	13.7			1.1	26.2			1.17	26.8			0.07	0.6
16.84	3.465			7.18	6.27			20.43	6.6			13.25	0.33
13.81	5.235			18.5	7.79			23.06	9.13			4.56	1.34
13.195	6.47			11.03	12.44			18.71	12.69			7.68	0.25
4.135	19.765			8.27	38.95			8.27	39.24			0	0.29
4.485	12.82			6.81	19.3			7.89	22.47			1.08	3.17
7.575	4.875			15.15	9.57			15.15	9.66			0	0.09
21.33	10.37			38.2	20.08			40.43	20.41			2.23	0.33
4.7	4.34			9.4	7.3			9.4	7.99			0	0.69
9.33	4.57			9.4	8.22			14.03	8.68			4.63	0.46
23.665	54.78			29.09	24.6			38.21	67.08			9.12	42.48
2.125	18.37			1.75	25.34			3	31.04			1.25	5.7
3.82	3.995			7.42	2.33			7.53	5.16			0.11	2.83
7.225	6.42			1.53	12.84			7.99	12.84			6.46	0
6.435	10.705			12.87	13.77			12.87	17.59			0	3.82
15.61	5.53			28.4	10.78			29.81	10.92			1.41	0.14
27.37	9.73			47.06	13.14			50.9	16.3			3.84	3.16
3.205	8.88			3.59	17.76			5	17.76			1.41	0
10.33	15.83			6.34	31.34			13.5	31.5			7.16	0.16
4.275	6.07			8.39	8.62			8.47	10.38			0.08	1.76
26.375	14.02			32.17	14.2			42.46	21.12			10.29	6.92
7.98	11.41			15.76	22.54			15.86	22.68			0.1	0.14
4.9	4.955			9.3	9.63			9.55	9.77			0.25	0.14
6.395	2.84			6.21	5.68			9.5	5.68			3.29	0
15.225	13.39			5.61	18.88			18.03	22.83			12.42	3.95
10.57	3.135			14.88	3.11			18.01	4.69			3.13	1.58
16.13	15.67			20.8	25.46			26.53	28.4			5.73	2.94
13.66	2.525			23.08	4.39			25.2	4.72			2.12	0.33
22.64	8.76			29.3	3.26			37.29	10.39			7.99	7.13
14.1	2.875			22.82	2.31			25.51	4.03			2.69	1.72
7.955	4.215			15.91	7.11			15.91	7.77			0	0.66
15.05	6.685			20.08	11.35			25.09	12.36			5.01	1.01
13.24	2.355			26.48	4.71			26.48	4.71			0	0
6.9	12.265			13.8	15.85			13.8	20.19			0	4.34
10.505	8.63			15.97	10.32			18.49	13.79			2.52	3.47
13.955	8.26			11.17	16.22			19.54	16.37			8.37	0.15
17.455	7.2			23.61	10.86			29.26	12.63			5.65	1.77
6.375	3.465			10.75	6.93			11.75	6.93			1	0
9.155	16.54			16.15	26.7			17.23	29.89			1.08	3.19
25.08	0.73			19.34	1.46			34.75	1.46			15.41	0
6.915	33.415			13.25	23.87			13.54	45.35			0.29	21.48
25.89	4.915			51.28	1.73			51.53	5.78			0.25	4.05
6.59	17.35			12.62	5.58			12.9	20.14			0.28	14.56
22.855	14.505			44.25	13.61			44.98	21.31			0.73	7.7
7.57	8.495			15.14	6.01			15.14	11.5			0	5.49
1.285	7.73			2.57	14.16			2.57	14.81			0	0.65
28.793	8.49			21.175	2.92			39.38	9.95			18.205	7.03
16.19	12.17			11.94	4			22.16	14.17			10.22	10.17
9.28	2.645			18.14	5.29			18.35	5.29			0.21	0
7.365	6.68			14.11	2.04			14.42	7.7			0.31	5.66
10.35	3.045			12.3	3.31			16.5	4.7			4.2	1.39
0.775	17.565			1.55	34.27			1.55	34.7			0	0.43
13.475	7.305			24.23	10.81			25.59	12.71			1.36	1.9
4.72	2.505			6.76	3.35			8.1	4.18			1.34	0.83
8.805	16.36			2.77	23.28			10.19	28			7.42	4.72
25.545	15.045			9.75	1.75			30.42	15.92			20.67	14.17
8.49	5.65			16.5	10.8			16.74	11.05			0.24	0.25
1.375	7.155			2.59	9.69			2.67	12			0.08	2.31
10.02	7.595			2.76	15.19			11.4	15.19			8.64	0
3.69	6.645			7.38	6.63			7.38	9.96			0	3.33
2.55	19.755			2.34	5.89			3.72	22.7			1.38	16.81
11.205	7.06			20.23	9.8			21.32	11.96			1.09	2.16
14.705	11			26.97	3.9			28.19	12.95			1.22	9.05
9.36	6.36			13.4	2.14			16.06	7.43			2.66	5.29
5.75	18.98			10.18	31.34			10.84	34.65			0.66	3.31
6.215	0.79			8.01	1.36			10.22	1.47			2.21	0.11
16.775	17.865			8.71	4.29			21.13	20.01			12.42	15.72
11.59	6.75			7.1	7.66			15.14	10.58			8.04	2.92
5.13	16.15			10.12	13.46			10.19	22.88			0.07	9.42
2.605	4.155			5.07	7.93			5.14	8.12			0.07	0.19
0.56	26.32			0.86	10.28			0.99	31.46			0.13	21.18
5.18	7.215			8.88	13.77			9.62	14.1			0.74	0.33
2.305	22.92			2.59	14.66			3.6	30.25			1.01	15.59
0.25	2.545			0.5	5.09			0.5	5.09			0	0
11.67	12.895			8.94	5.79			16.14	15.79			7.2	10
3.335	17.86			5.39	2.88			6.03	19.3			0.64	16.42
3.43	2.58			3.34	5.16			5.1	5.16			1.76	0
1.58	9.115			3.16	11.31			3.16	14.77			0	3.46
6.945	1.405			13.35	2.47			13.62	2.64			0.27	0.17
14.77	11.67			9.34	7.4			19.44	15.37			10.1	7.97
40.235	18			52.63	30.66			66.55	33.33			13.92	2.67
4.58	9.045			4.58	5.17			6.87	11.63			2.29	6.46
2.74	1.285			2.82	1.09			4.15	1.83			1.33	0.74
2.93	8.875			2.72	17.23			4.29	17.49			1.57	0.26
13.7	6.54			3.42	3.24			15.41	8.16			11.99	4.92
15.94	9.56			28.82	16.18			30.35	17.65			1.53	1.47
10.745	22.535			11.99	3.67			16.74	24.37			4.75	20.7
2.905	11.585			2.51	15.35			4.16	19.26			1.65	3.91
22.705	6.245			24.83	11.11			35.12	11.8			10.29	0.69
3.205	14.025			6.41	28.05			6.41	28.05			0	0
20.55	2.025			33.4	4.05			37.25	4.05			3.85	0
11.36	35.815			13.66	26.35			18.19	48.99			4.53	22.64
3.7	13.645			3.62	4.65			5.51	15.97			1.89	11.32
2.88	6.14			5.76	10.3			5.76	11.29			0	0.99
2.365	6.33			4.73	12.66			4.73	12.66			0	0
3.47	1.9			6.94	2.72			6.94	3.26			0	0.54
12.49	12.43			9.1	11.3			17.04	18.08			7.94	6.78
6.64	7.795			10.6	2.43			11.94	9.01			1.34	6.58
1.495	12.555			2.99	13.11			2.99	19.11			0	6
8.76	2.18			4.48	2.88			11	3.62			6.52	0.74
62.26	18.745			36.64	10.69			80.58	24.09			43.94	13.4
1.9	7.52			2.64	6.52			3.22	10.78			0.58	4.26
21.93	1.74			38.5	3.48			41.18	3.48			2.68	0
17.235	1.955			18.41	3.91			26.44	3.91			8.03	0
1.645	24.02			3.29	9.38			3.29	28.71			0	19.33
23.42	5.335			16.58	9.11			31.71	9.89			15.13	0.78
17.75	5.725			30.54	5.75			33.02	8.6			2.48	2.85
37.2				14.62				44.51				29.89
11.51				3.92				13.47				9.55
6.835				13.67				13.67				0
9.72				3.52				11.48				7.96
0.455				0.31				0.61				0.3
16.225				9.09				20.77				11.68
16.595				6.73				19.96				13.23
6.55				8.52				10.81				2.29
5.585				4.39				7.78				3.39
12.515				21.93				23.48				1.55
5.8				6.84				9.22				2.38
0.945				1.89				1.89				0
4.58				7.84				8.5				0.66
6.505				5.65				9.33				3.68
3.745				5.73				6.61				0.88
15.78				6.84				19.2				12.36
22.73				12.28				28.87				16.59
6.01				5.64				8.83				3.19
10.41				18.38				19.6				1.22
8.455				7.01				11.96				4.95
3.84				2.24				4.96				2.72
1.765				1.39				2.46				1.07
17.26				34.52				34.52				0
13.045				10.17				18.13				7.96
24.625				11.31				30.28				18.97
6.705				3.05				8.23				5.18
30.405				8.33				34.57				26.24
8.27				16.54				16.54				0
19.7				37.32				38.36				1.04
3.83				1.26				4.46				3.2
2.385				4.77				4.77				0
20.63				41.26				41.26				0
27.085				49.67				51.92				2.25
33.03				41.5				53.78				12.28
12.245				4.83				14.66				9.83
4.485				3.59				6.28				2.69
15.2				1.94				16.17				14.23
6.625				11.43				12.34				0.91
10.2				12.34				16.37				4.03
6.575				13.15				13.15				0
3.42				1.88				4.36				2.48
4.265				3.13				5.83				2.7
5.07				7.14				8.64				1.5
1.535				3.07				3.07				0
1.97				3.74				3.84				0.1
4.16				5.82				7.07				1.25
22.995				42.91				44.45				1.54
18.35				2.48				19.59				17.11
3.135				6.27				6.27				0
2.335				2.17				3.42				1.25
12.195				4.95				14.67				9.72
6.49				11.3				12.14				0.84
3.74				5.4				6.44				1.04
3.57				1.88				4.51				2.63
3.875				7.33				7.54				0.21
1.57				3.14				3.14				0
2.21				4.42				4.42				0
52.095				32.09				68.14				36.05
5.6				10.02				10.61				0.59
5.125				3.27				6.76				3.49
3.74				2.84				5.16				2.32
1.835				1.85				2.76				0.91
3.94				7.08				7.48				0.4
6.2				9.86				11.13				1.27
8.79				7.6				12.59				4.99
11.405				4.77				13.79				9.02
8.68				3.58				10.47				6.89
25.445				17.73				34.31				16.58
15.985				12.91				22.44				9.53
15.31				5.76				18.19				12.43
1.76				2.9				3.21				0.31
18.135				6.81				21.54				14.73
13.06				23.4				24.76				1.36
10.415				9.19				15.01				5.82
13.08				1.8				13.98				12.18
6.315				7.65				10.14				2.49
6.53				5.34				9.2				3.86
3.93				7.32				7.59				0.27
4.41				7.2				8.01				0.81
16.25				5.86				19.18				13.32
28.625				13.81				35.53				21.72
5.245				7.77				9.13				1.36
3.49				6.04				6.51				0.47
10.375				6.63				13.69				7.06
10.88				10.16				15.96				5.8
10.89				11.76				16.77				5.01
2.19				4.18				4.28				0.1
4.81				8.92				9.27				0.35
1.31				2.02				2.32				0.3
10.205				17.23				18.82				1.59
12.215				22.07				23.25				1.18
12.29				12.26				18.42				6.16
4.69				7.18				8.28				1.1
9.285				2.71				10.64				7.93
4.285				1.33				4.95				3.62
4.46				7.04				7.98				0.94
11.905				1.93				12.87				10.94
3.59				6.16				6.67				0.51
4.77				9.12				9.33				0.21
5.6				9.62				10.41				0.79
2.695				5.07				5.23				0.16
7.39				11.2				12.99				1.79
16.88				21.18				27.47				6.29
9.4				7.88				13.34				5.46
2.255				4.09				4.3				0.21
7.605				11.99				13.6				1.61
15.8				4.46				18.03				13.57
5.15				3.12				6.71				3.59
12.205				19.25				21.83				2.58
8.07				4.6				10.37				5.77
5.155				9.49				9.9				0.41
8.37				14.58				15.66				1.08
9.03				5.24				11.65				6.41
3.21				6.04				6.23				0.19
5.27				10.3				10.42				0.12
8.36				11.32				14.02				2.7
9.63				2.88				11.07				8.19
4.365				7.87				8.3				0.43
4.825				8.31				8.98				0.67
14.945				15.85				22.87				7.02
16.3				19.96				26.28				6.32
8.305				7.97				12.29				4.32
11.57				5.82				14.48				8.66
20.675				22.31				31.83				9.52
20.29				12.6				26.59				13.99
18.845				12.81				25.25				12.44
18.37				18.56				27.65				9.09

## Sheet: Fig. 9B,C
Supporting information for n>30
		Zone 1				Zone 1
Figure9B		Zone 2		Figure9C		Zone 2
E-neurons		Zone 3		E-neurons		Zone 3
Ipsi-platform tilt, depth of modulation				Contra-platform tilt, depth of modulation
Control	Acite LHS			Control	Acite LHS
	damage side	Intact side			damage side	Intact side
10.89	2.98	14.89		0.76	0.6	0.94
11.59	10.6	8.59		0.29	0.88	1.8
9.64	13.59	1.99		0	0.24	0.94
13.63	9.31	28.22		0.06	1.83	0.08
7.95	20.43	14.51		1.89	0	1.65
4.25	5.34	6.71		0.98	0.38	0
25.52	6.91	15.1		0.84	0.39	0.53
10.26	0.4	0.14		0.78	0.23	0.16
20.09	4.64	11.41		0.16	1.19	1.08
3.54	4	0.64		0	0.5	0.02
8.24	9.64	29.7		25.61	0.03	1.4
3.85	7.32	12.03		0	1.52	1.57
9.14	23.38	5.02		0	4.77	2.5
7.22	1.9	5.62		0.46	0	0.77
21.8	0.3	5.43		1.32	0	0.05
11.45	5.11	8.11		1.2	2.48	0.1
7.43	12.84	36.08		1	5.05	1.97
29.31	9.07	4.01		11.15	0	0.19
8.51	8.19	0.58		2.4	2.99	0
1.16	6.39	2.85		28.34	4.95	0.52
11.82	7.75	3.57		2.82	2.92	0.17
2.9	14.34	1.45		0.17	1.04	0.64
0	5.35	11.84		42.99	4.21	1.01
29.09	1.42	44.94		2.21	1.05	0.71
7.07	11.73	2.45		0	1.04	0.62
4.15	3.43	2.01		2.07	1.21	0
16.56	0.96	1.64		12.13	0	0.41
7	0.34	14.2		14.38	1.98	0
0.08	4.07	0.54		2.6	1.57	0.12
4.14	6.43	5.01		18.86	0	0.14
0.85	2.81	3.16		27.66	0.26	1.6
26.34	11	15.57		2.24	0.24	0.54
0.64	0.99	3		2.24	2.72	1.9
0.43		1.73		7.78		1.4
15.61		6.98		0.01		0
23.13		0.72		0.93		0.46
10.21		6.69		2.35		0
2.55		6.67		2.64		0.73
36.55		8.25		1.06		0.2
1.87		3.49		42.53		0
0.21		5.21		2.55		0
4.25		3.51		1.28		1.15
1.74		4.31		74.86		0.9
1.15				2.16
2.71				2.72
2.33				2.93
1.97				0
12.33				0.38
7.53				1.47
28.5				1.35
0.87				3.2
6.34				0.86
2.99				0.7
9.55				0.8
39.37				0.24
28.17				2.4
5.19				0.99
21.05				1.22
0.46				4.47
6.36				2.87
4.08				0.81
12.28				0.08
0				15.57
18.17				8.98
3.29				1.63
0				6.25
7.56				0
1.48				8.83
8.38				3.38
3.09				12.74
1.03				3.52
7.46				2.4
20.96				4.46
4.48				1.59
0.2				1.88
1.01				0.91
3.25				5.65
8.6				2.83
2.37				0.29
1.03				9.42
15.67				0.24
12.06				0.16
1.42				0
17.17				0.65
1.5				4.48
0.03				5.47
5.21				4.01
3.1				1.35
1.01				7.79
0.65				5.25
1.24				22.58
3.79				7.18
4.45				0.25
10.46				5.58
13.43				20.22
0.98				7.64
20.58				0.36
3.18				1.66
2.39				5.79
19.54				1.66
3.21				2.65
5.53				5.34
5.29				2.75
1.81				11.29
0.47				8.06
8.81				11.02
16.3				1.01
15.22				1.46
2.58				0.37
1.65				4.72
1.14				5.01
7.54				1.67
5.52				0.75
0.73				12.32
10.04				5.45
0.47				6.88
0				13.79
0.78				4.65
1.99				1.07
3.52				2.6
12.03				9.77
8.62				3.64
7.6				0.5
1.61				23.19
0.06				16.75
0.36				3.33
4.7				0.71
0				4.95
3.5				1.55
0.72				5.57
0.64				5.21
0.9				4.89

## Sheet: Fig. 8B,C
Supporting information for n>30
		Zone 1				Zone 1
Figure 8B		Zone 2		Figure 8C		Zone 2
F-neurons		Zone 3		F-neurons		Zone 3
Ipsi-platform tilt, depth of modulation				Contra-platform tilt, depth of modulation
Control	Acite LHS			Control	Acite LHS
	Intact side				Intact side
24.93	13.47			2.81	10.72
30.99	4.76			1.23	0
18.12	18			0.28	0.89
2.44	7.93			14.41	0.25
9.08	10.74			0.88	0
5.73	8.31			0.81	0.63
28.66	2.86			0.43	0.32
19.34	2.22			0	0
19.82	30.87			0.28	0.38
11.44	3.16			0.37	1.74
15.24	3.93			2.09	0.69
21.95	16.88			0.33	6.32
4.14	7.95			0.07	0.06
6.3	21.81			2.7	0.66
14.8	27.47			4.65	0.81
13.56	11.55			0	8.91
2.1	25.59			1.09	0
8.89	18.08			0.05	0
7.77	10.79			0.36	0.35
19.45	3.19			0.7	0
0.61	33.31			3.72	1.87
20.21	18.18			12.84	4.15
38.36	2.09			0.71	0.32
1.92	1.09			0.14	1.9
9.27	7.61			7.76	3.81
7.13	11.73			0.14	0
26.32	3.61			2.55	0.86
21.94	6.3			0.15	0.32
24	12.9			0.85	0
15.43	14.05			0.65	1.25
8.84	2.12			0.57	0.33
28.4	3.2			5.02	0.45
10.53	5.27			0.85	0.16
0.15	2.66			0.38	1.41
0.26	8.03			2.73	0
23.38	14.64			9.11	1.22
21.52	9.53			1.26	0.47
28.66	2.72			5.33	0.19
14.48	7.36			1.91	0.79
29.88	21.02			0.29	0.9
61.39	0.35			0.86	1.86
31.25	3.04			0.4	2.87
0.7	10.66			16.6	3.23
0.71	4.05			0	1.29
7.06	2.17			0.46	5.9
11.82	0			0.74	0.63
2.08	9.34			1.27	1.05
0.64	18.47			3.55	1.63
9.86	4.47			0	0.15
26	9.31			4.25	1.15
5.72	11.04			0.52	5.08
5.91	0.68			0.77	0
7.49	5.61			0.23	0.83
2.82	12.61			0.19	1.69
37.61	6.95			1.1	0.65
7.8	11.32			0.59	0.74
10.34	1.49			0.04	1.39
4.56	7.35			0.15	0
55.6	15			2.59	2.03
4.14	5.55			2.2	0.33
13.4	1.96			1.68	0.31
2.92	3.8			0.19	0.13
5.37	1.99			0.01	1.5
12.76	3.09			2.14	0.44
7.5	1.42			0.04	0.46
2.29	12.27			0.37	0.56
2.9	4.33			3.17	0.39
1.73	2.89			0.19	0
5.95	1.71			0	6.52
24.63	2.57			1	7.3
10.36	14.37			0.16	0
4.68	20.94			0.4	2
7.34	15.74			0	0.88
9.62	1.27			0.77	3.48
26.37	0.42			2.15	2.69
4.58	1.64			1.5	0
31.32	9.5			0.86	1.07
7.27	7.59			0	0.47
4.65	3.43			23.33	0
9.04	10.22			2.02	0
3.49	25.26			0	0.34
0.14	6.86			0.01	0.7
37.72				2.35
2.49				0.88
6.56				14.76
15.75				0.85
3.83				9.65
17.75				0
6.33				0.79
2.88				1.04
5.16				0.28
0.12				11.44
10.42				0
9.06				2.65
3.36				0.58
3.86				11.14
11.45				24.2
10.08				0
5.53				0
40.64				0.86
30.11				0
20.58				6.46
2.98				1.88
1				8.97
14.03				19.1
1.66				1.48
0.82				3.98
0				3.64
8.03				0
2.15				0.58
2.79				2.12
11.3				1.7
2.01				1.51
3.35				1.57
8.65				0.37
0.32				4.69
0.62				8.18
8.12				0
3.6				0
11.5				0.03
7.19				0.37
13.32				0.8
2.96				3.82
3.39				7.04
4.03				1.73
8.57				7.96
8.75				1.73
9.42				7.97
5.58				3.04
0.64				4.05
3.78				5.75
3.54				0.06
13.49				9.22
1.24				6.55
0.62				10.96
6.71				0
2.97				5.87
1.11				2.02
1.42				2.52
16.56				0.13
2.88				11.93
17				1.28
-0.09				3.41
0				1.54
0.42				2.67
4.78				0.55
6.08				3.39
0.46				3.49
7.74				2.65
0.31				8.49
18.57				3.15
10.77				0.12
8.1				6.63
11.41				0.09
0.34				6.74
0.26				1.08
0.57				10.49
3.24				1.44
1.85				1.7
13.36				10.48
5.97				2.93
30.92				5.82
1.61				5.75
36.42				10.65
7.99				3.06
18.93				2.86
9.31				1.36
19.15				8.2
2.08				0.63
21.03				0.31
9.31				1.25
28.99				6.04
14.69				5.4
5.26				0.28
11.99				5.5

## Sheet: Fig. 5
					Supporting information for n>30
	Figure5A		Zone 1		Figure 5B		Zone 1		Figure5C		Zone 1		Figure 5D		Zone 1
	E-neurons		Zone 2		E-neurons		Zone 2		E-neurons		Zone 2		E-neurons		Zone 2
	Mean frequency		Zone 3		Depth of modulation		Zone 3		Burst frequency		Zone 3		Interburst frequency		Zone 3
	Control	Acite LHS			Control	Acite LHS			Control	Acite LHS			Control	Acite LHS
		damage side	Intact side			damage side	Intact side			damage side	Intact side			damage side	Intact side
	6.19	9.95	11.645		12.38	17.2	18.51		12.38	18.55	20.9		0	1.35	2.39
	6.99	5.24	11.425		13.98	9.76	15.81		13.98	10.12	19.33		0	0.36	3.52
	7.695	5.045	18.43		15.17	9.01	21.9		15.28	9.55	29.38		0.11	0.54	7.48
	26.24	1.08	6.815		12.8	1.48	8.37		32.64	1.82	11		19.84	0.34	2.63
	12.44	8.74	5.12		22.42	17.48	6.82		23.65	17.48	8.53		1.23	0	1.71
	7.84	12.64	4.22		15.68	3.88	8.2		15.68	14.58	8.32		0	10.7	0.12
	14.075	3.305	8.23		20.39	6.61	16.46		24.27	6.61	16.46		3.88	0	0
	10.375	4.61	1.935		14.07	4.46	1.59		17.41	6.84	2.73		3.34	2.38	1.14
	10.72	11.57	2.695		20.34	8.4	3.41		20.89	15.77	4.4		0.55	7.37	0.99
	2.115	9.94	10.7		4.13	10.26	18.9		4.18	15.07	20.15		0.05	4.81	1.25
	7.06	18.54	8.68		13.76	7.58	12.28		13.94	22.33	14.82		0.18	14.75	2.54
	6.83	0.32	17.445		7.48	0.52	34.89		10.57	0.58	34.89		3.09	0.06	0
	6.635	8.92	8.42		10.87	16.04	3.46		12.07	16.94	10.15		1.2	0.9	6.69
	14.91	14.815	4.955		26.94	12.61	7.73		28.38	21.12	8.82		1.44	8.51	1.09
	13.795	0.7	4.075		21.91	1.4	6.21		24.75	1.4	7.18		2.84	0	0.97
	22.03	0.87	7.6		9.46	1.74	13.48		26.76	1.74	14.34		17.3	0	0.86
	11.305	23.785	14.45		15.39	5.31	14.22		19	26.44	21.56		3.61	21.13	7.34
	9.35	9.905	37.12		17.68	8.89	5.9		18.19	14.35	40.07		0.51	5.46	34.17
	9.135	16.54	19.17		6.23	9.3	37.1		12.25	21.19	37.72		6.02	11.89	0.62
	21.62	15.345	2.435		41.06	14.67	4.57		42.15	22.68	4.72		1.09	8.01	0.15
	6.705	12.63	3.605		11.75	20.36	6.13		12.58	22.81	6.67		0.83	2.45	0.54
	6.155	6.87	19.495		12.05	7.32	5.27		12.18	10.53	22.13		0.13	3.21	16.86
	10.96	4.145	8.535		11.04	4.81	5.21		16.48	6.55	11.14		5.44	1.74	5.93
	10.235	13.39	4.895		16.65	6.86	8.99		18.56	16.82	9.39		1.91	9.96	0.4
	6.945	6.845	1.835		13.89	13.69	3.67		13.89	13.69	3.67		0	0	0
	3.26	4.93	9.855		6.52	9.16	7.27		6.52	9.51	13.49		0	0.35	6.22
	5.485	21.475	54.345		4.73	3.91	50.17		7.85	23.43	79.43		3.12	19.52	29.26
	12.13	5	4.25		13.64	2.84	2.48		18.95	6.42	5.49		5.31	3.58	3.01
	17.23	3.87	2.025		8.94	7.74	3.89		21.7	7.74	3.97		12.76	0	0.08
	7.065	7.99	2.085		11.25	6.16	1.27		12.69	11.07	2.72		1.44	4.91	1.45
	4.2	13.265	8.33		8.4	9.95	2.76		8.4	18.24	9.71		0	8.29	6.95
	10.245	1.66	11.295		17.83	3.32	22.19		19.16	3.32	22.39		1.33	0	0.2
	14.755	3.08	1.83		29.51	6.16	3.04		29.51	6.16	3.35		0	0	0.31
	4.5	5.825	27.955		4	2.43	3.71		6.5	7.04	29.81		2.5	4.61	26.1
	7.655	9.085	8.91		15.31	17.95	17.1		15.31	18.06	17.46		0	0.11	0.36
	5.61	3.92	3.885		10.9	7.84	7.77		11.06	7.84	7.77		0.16	0	0
	13.47		3.81		23.22		2.56		25.08		5.09		1.86		2.53
	18.285		1.16		36.57		1.4		36.57		1.86		0		0.46
	20.36		14.22		40.72		5.34		40.72		16.89		0		11.55
	7.76		6.15		14.52		5.92		15.02		9.11		0.5		3.19
	5.73		4.08		1.6		5.14		6.53		6.65		4.93		1.51
	7.255		9.875		14.15		8.33		14.33		14.04		0.18		5.71
	16.59		1.865		26.54		3.73		29.86		3.73		3.32		0
	4.295		14.39		8.59		3.16		8.59		15.97		0		12.81
	2.245		14.895		4.49		6.91		4.49		18.35		0		11.44
	3.405				1.41				4.11				2.7
	24.3				15.68				32.14				16.46
	18.72				13.88				25.66				11.78
	7.99				1.8				8.89				7.09
	1.42				1.28				2.06				0.78
	4.905				1.39				5.6				4.21
	1.225				2.45				2.45				0
	1.285				2.57				2.57				0
	13.33				24.62				25.64				1.02
	5.71				8.08				9.75				1.67
	9.565				13.45				16.29				2.84
	13.6				14.54				20.87				6.33
	8.55				7.98				12.54				4.56
	13.83				7.72				17.69				9.97
	0.62				1.1				1.17				0.07
	14.2				27.9				28.15				0.25
	20.31				36.56				38.59				2.03
	3.89				2.64				5.21				2.57
	22.915				40.33				43.08				2.75
	26.3				5.72				29.16				23.44
	0.85				1.08				1.39				0.31
	41.32				68.52				75.58				7.06
	14.3				3.46				16.03				12.57
	2.775				1.45				3.5				2.05
	11.145				11.01				16.65				5.64
	2.05				0.96				2.53				1.57
	9.19				16.62				17.5				0.88
	7.89				7.68				11.73				4.05
	5.785				11.57				11.57				0
	14.685				5.31				17.34				12.03
	6.165				2.97				7.65				4.68
	14.255				27.03				27.77				0.74
	2.505				4.63				4.82				0.19
	11.975				19.11				21.53				2.42
	5.485				10.97				10.97				0
	11.245				3.91				13.2				9.29
	5.355				3.13				6.92				3.79
	10.06				14.38				17.25				2.87
	17.8				20.22				27.91				7.69
	22.83				44.6				45.13				0.53
	3.87				6.82				7.28				0.46
	6.3				0.9				6.75				5.85
	13.785				21.95				24.76				2.81
	16.59				8.1				20.64				12.54
	11.265				2.09				12.31				10.22
	8.38				4.66				10.71				6.05
	2.78				4.24				4.9				0.66
	3.455				1.11				4.01				2.9
	9.91				19.82				19.82				0
	14.12				7.96				18.1				10.14
	4.565				8.61				8.87				0.26
	2.94				5.88				5.88				0
	0.045				0.09				0.09				0
	1.78				3.36				3.46				0.1
	3.69				3.16				5.27				2.11
	19.5				34.08				36.54				2.46
	5.83				5.68				8.67				2.99
	7.75				7.62				11.56				3.94
	9.215				6.49				12.46				5.97
	9.56				1.98				10.55				8.57
	3.27				6.54				6.54				0
	5.525				3.13				7.09				3.96
	21.325				17.51				30.08				12.57
	3.255				2.67				4.59				1.92
	9.8				9.34				14.47				5.13
	20.09				1.84				21.01				19.17
	7.535				1.73				8.4				6.67
	9.48				17.34				18.15				0.81
	13.07				7.02				16.58				9.56
	17.51				16.34				25.68				9.34
	16.995				4.35				19.17				14.82
	3.89				3.24				5.51				2.27
	5.195				10.39				10.39				0
	8.435				14.27				15.57				1.3
	4.69				8.66				9.02				0.36
	1.425				2.59				2.72				0.13
	9.94				11.64				15.76				4.12
	15.475				1.47				16.21				14.74
	2.11				3.34				3.78				0.44
	0.905				1.81				1.81				0
	3.51				6.9				6.96				0.06
	10.41				7.48				14.15				6.67
	7.52				11.54				13.29				1.75
	0.105				0.21				0.21				0
	27.51				15.62				35.32				19.7
	3.2				3.78				5.09				1.31
	5.095				5.99				8.09				2.1
	18.845				9.51				23.6				14.09
	11.045				9.03				15.56				6.53
	13.09				4.98				15.58				10.6
	30.86				15.98				38.85				22.87
	11.68				7.76				15.56				7.8
	8.18				15.32				15.84				0.52
	12.515				9.95				17.49				7.54
	3.8				5.46				6.53				1.07
	7.01				7.06				10.54				3.48
	5.575				4.05				7.6				3.55
	26.255				4.61				28.56				23.95
	20.04				16.68				28.38				11.7
	23.545				10.59				28.84				18.25
	2.685				5.37				5.37				0
	14.6				23.74				26.47				2.73
	17.99				8.66				22.32				13.66
	15.025				2.17				16.11				13.94
	1.68				3.08				3.22				0.14
	4.57				4.64				6.89				2.25
	5.75				8.36				9.93				1.57
	7.945				4.29				10.09				5.8
	1.32				2.64				2.64				0
	3.145				2.77				4.53				1.76
	7.47				10.76				12.85				2.09
	10.54				7.38				14.23				6.85
	8.96				17.68				17.8				0.12
	3.42				1.94				4.39				2.45
	2.06				4.12				4.12				0
	9.895				4.03				11.91				7.88
	6.035				8.05				10.06				2.01
	4.675				5.69				7.52				1.83
	4.075				4.95				6.55				1.6
	9.34				3.38				11.03				7.65
	11.26				4.9				13.71				8.81
	17.745				5.01				20.25				15.24
	14.235				2.63				15.55				12.92
	17.75				18.16				26.83				8.67
	6.21				4.06				8.24				4.18
	1.48				2.96				2.96				0
	9.85				1.08				10.39				9.31
	4.65				9.3				9.3				0
	17.71				17.4				26.41				9.01
	9.155				10.13				14.22				4.09
	5.84				5.92				8.8				2.88
	5.605				5.91				8.56				2.65
	10.425				18.73				19.79				1.06
	8.53				4.16				10.61				6.45
	6				12				12				0
	1.925				3.75				3.8				0.05
	24.99				24.18				37.08				12.9
	4.03				2.72				5.39				2.67
	2.835				5.49				5.58				0.09
	11.125				6.77				14.51				7.74
	15.435				3.73				17.3				13.57
